# Supplementary material for: Molecular recognition of formylpeptides and diverse agonists by the formylpeptide receptors FPR1 and FPR2
Source: Nat Commun. 2022 Feb 25;13:1054. doi: 10.1038/s41467-022-28586-0 (PMC8881469; doi:10.1038/s41467-022-28586-0)
Supplement: Supplementary file 4 — Source Data [file 41467_2022_28586_MOESM4_ESM.xlsx]

## Sheet: Figure 3d
Figure 3d
	Log [fMLP, M]	vehicle 1	vehicle 2	vehicle 3		wtFPR1 1	wtFPR1 2	wtFPR1 3		D106A 1	D106A 2	D106A 3		R201A 1	R201A 2	R201A 3		R205A 1	R205A 2	R205A 3
	0	96.401	94.5123	94.3891		92.7367	95.0319	98.0863		96.5127	92.4341	93.6084		89.6037	89.9345	91.5523		88.7843	92.0982	94.8105
	-10	95.774	95.7003	95.1325		96.841	91.7451	93.105		95.0326	92.9804	94.785		90.6266	90.9821	90.268		91.0607	90.4956	91.2855
	-9	93.4712	95.9247	96.5164		95.9564	92.8457	90.4209		94.2632	94.8327	93.8444		88.0557	88.5999	88.1452		88.1427	89.7078	91.3037
	-8	93.9007	92.1312	93.1605		85.3228	82.5625	86.0266		93.8558	93.2174	92.9918		88.9186	87.964	91.495		91.3709	93.9283	91.8539
	-7	95.5435	95.4508	94.4639		77.2056	75.8906	74.84		96.1505	94.5357	93.5145		89.1438	86.3685	84.134		88.8711	87.9945	82.7304
	-6	94.8755	95.6379	96.4425		75.2584	74.0987	73.8356		94.1595	94.6577	95.7196		77.3587	76.9513	82.8596		88.151	91.4172	87.1125
	-5	93.9685	93.9367	95.7636		80.6152	74.4603	72.8119		92.9785	93.9496	95.2109		64.7336	67.5858	65.914		78.9361	77.2075	78.0036
	-4	93.2625	92.8837	93.8518		73.1351	73.6398	75.7396		91.9511	90.4104	94.9532		67.2199	69.6286	68.3771		72.3974	73.1858	74.1766

## Sheet: Figure 4a
Figure 4a
	Log [fMLP, M]	wtFPR1 1	wtFPR1 2	wtFPR1 3		R84D 1	R84D 2	R84D 3		F102H 1	F102H 2	F102H 3		Y257F 1	Y257F 2	Y257F 3
	0	92.7367	95.0319	98.0863		95.3581	91.1839	94.3815		99.26	94.6224	96.3977		92.7218	96.1574	95.5803
	-10	96.841	91.7451	93.105		93.2997	92.6713	90.7235		92.907	96.1271	93.2901		93.0101	96.0404	91.4696
	-9	95.9564	92.8457	90.4209		93.3158	92.689	94.9227		94.6003	94.5779	94.6207		92.1765	91.102	85.7246
	-8	85.3228	82.5625	86.0266		92.8729	91.4214	90.7424		90.6896	87.1595	87.9128		80.782	92.3991	87.2727
	-7	77.2056	75.8906	74.84		81.9223	80.5972	83.5475		86.0152	87.6454	78.9062		83.0058	85.2972	84.8525
	-6	75.2584	74.0987	73.8356		76.2499	79.6125	78.2057		78.6035	77.4832	77.0978		75.8094	79.3782	69.9258
	-5	80.6152	74.4603	72.8119		77.5709	77.1768	77.568		77.9471	77.6234	78.7112		74.099	66.0703	68.5439
	-4	73.1351	73.6398	75.7396		77.7758	73.4526	75.1827		82.957	81.0096	77.9409		69.2104	71.5044	70.0872

## Sheet: Figure 5c
Figure 5c	Log [CGEN, M]	vehicle 1	vehicle 2	vehicle 3		wtFPR2 1	wtFPR2 2	wtFPR2 3		D106A 1	D106A 2	D106A 3		F110A 1	F110A 2	F110A 3
	0	100.783	98.8085	98.6798		100.724	102.193	97.0834		101.188	100.7	97.8596		95.614	96.8781	96.3059
	-10	100.128	100.051	99.4569		100.246	97.1782	96.4708		99.862	98.8722	100.544		101.45	98.4696	95.7573
	-9	97.7201	100.285	100.904		99.3861	97.6631	95.7782		95.8333	97.7415	97.9148		98.486	98.5357	96.1591
	-8	98.1691	96.3192	97.3953		98.8846	96.6418	101.763		99.3403	97.8247	96.8205		97.0243	91.0748	96.6311
	-7	99.8867	99.7897	98.7579		97.3586	99.3196	96.4379		100.501	100.607	98.892		98.4825	100.927	100.59
	-6	99.1882	99.9853	100.826		89.7066	91.0817	91.5865		100.051	97.6177	97.5253		94.8797	97.9162	94.8589
	-5	98.24	98.2068	100.117		86.8084	90.6626	90.1024		99.0017	95.1366	94.7797		94.555	95.099	94.8697
	-4	97.5019	97.1059	98.118		94.8766	94.2499	93.6231		99.2414	97.4486	99.5211		92.0728	93.3667	94.9276
	Log [CGEN, M]	F178A 1	F178A 2	F178A 3		L198A 1	L198A 2	L198A 3		R201A 1	R201A 2	R201A 3		R205A 1	R205A 2	R205A 3
	0	100.541	100.184	98.5428		100.586	100.568	98.1323		97.2121	94.7532	96.8377		98.6268	99.6479	101.286
	-10	99.9626	100.123	99.9147		98.5112	96.2145	96.4579		100.491	98.6734	100.835		100.464	101.019	98.3508
	-9	98.4621	96.3003	100.357		97.0174	93.8903	97.6772		98.9662	93.6708	98.0957		98.7153	101.015	100.27
	-8	99.8924	98.6831	98.0361		92.2415	98.1342	97.9025		95.5412	91.8927	99.041		99.719	100.71	99.2555
	-7	99.2885	99.2164	98.8779		101.076	99.5142	99.4099		93.9956	94.4629	92.3736		99.0041	94.1689	98.5171
	-6	93.3416	95.3088	93.4553		77.0233	77.7735	78.4428		86.2438	88.5122	90.6865		92.9489	90.0618	90.8807
	-5	93.8964	91.2294	93.4738		68.6309	74.9151	71.4803		90.9986	91.6303	90.6102		90.0104	90.4924	94.3432
	-4	97.3554	96.5418	97.1028		76.0673	79.2656	73.7688		90.9653	91.3793	91.5967		95.4544	94.2758	96.7287
	Log [CGEN, M]	F257A 1	F257A 2	F257A 3		D281A 1	D281A 2	D281A 3		F292A 1	F292A 2	F292A 3
	0	99.1203	98.496	100.646		99.6113	99.0519	101.337		106.056	92.0381	99.3008
	-10	96.6878	97.907	97.8462		91.1122	94.974	95.4652		100.444	101.18	98.3763
	-9	97.8606	102.725	99.4145		96.8384	99.6913	101.608		97.5584	96.9776	92.151
	-8	97.1551	101.266	98.3385		100.628	99.5569	97.4755		91.2573	98.7442	95.6007
	-7	97.6959	98.1729	99.492		94.5771	86.3273	96.6448		97.9406	91.5279	93.3642
	-6	87.543	88.267	89.2206		83.6909	90.7601	87.8108		79.339	75.9882	85.3376
	-5	86.7558	83.3527	81.4575		84.9672	91.107	92.1979		67.2471	71.4071	73.5013
	-4	88.3976	91.7693	88.1803		84.5495	80.0703	82.5866		71.3514	76.7253	70.2128

## Sheet: Figure 6c
Figure 3b
	Log [C43, M]	wtFPR2 1	wtFPR2 2	wtFPR2 3		F110A	F110A	F110A		R201A 1	R201A 2	R201A 3		R205A 1	R205A 2	R205A 3
	0	89.9351	86.3311	84.7464		88.2998	88.4406	88.8509		90.5346	93.575	92.4947		87.8395	88.2061	89.643
	-10	91.7287	83.2598	92.999		86.5667	88.4095	88.002		87.7925	95.2814	94.3415		87.3947	87.9973	87.352
	-9	86.1929	76.4126	83.4455		87.3617	85.678	85.6807		86.753	84.8334	90.2419		86.2561	84.4428	84.7665
	-8	69.1437	82.7961	85.2884		89.1776	88.4488	92.2058		93.1709	90.9409	89.1009		89.3067	85.4711	87.896
	-7	69.2139	67.5131	59.9548		88.8744	84.1648	89.6796		88.4934	89.8507	89.4908		86.9053	86.1832	86.8911
	-6	67.1736	70.6152	77.5277		87.1664	90.9779	92.0217		84.3332	88.237	83.7734		81.7699	82.5672	85.7961

## Sheet: Figure S6a
Figure S6a
	vehicle 1	vehicle 2	vehicle 3		FPR1-WT 1	FPR1-WT 2	FPR1-WT 3		FPR1-F84D 1	FPR1-F84D 2	FPR1-F84D 3		FPR1-F102H 1	FPR1-F102H 2	FPR1-F102H 3
	1820	1247	1514		2912	3219	4758		5069	2689	3805		3154	5583	4927
	FPR1-D106A 1	FPR1-D106A 2	FPR1-D106A 3		FPR1-R201A 1	FPR1-R201A 2	FPR1-R201A 3		FPR1-R205A 1	FPR1-R205A 2	FPR1-R205A 3		FPR1-Y257F 1	FPR1-Y257F 2	FPR1-Y257F 3
	7406	6345	7378		7451	4131	5417		3782	4150	4112		4089	4292	2830
	FPR1-K277D 1	FPR1-K277D 2	FPR1-K277D 3
	3218	4754	4361
	Control 1	Control 2	Control 3		FPR2-WT 1	FPR2-WT 2	FPR2-WT 3		FPR2-D106A 1	FPR2-D106A 2	FPR2-D106A 3		FPR2-F110A 1	FPR2-F110A 2	FPR2-F110A 3
	1152	1056	1296		4511	4117	4626		3557	2889	2719		2475	3073	2470
	FPR2-F178A 1	FPR2-F178A 2	FPR2-F178A 3		FPR2-L198A 1	FPR2-L198A 2	FPR2-L198A 3		FPR2-R201A 1	FPR2-R201A 2	FPR2-R201A 3		FPR2-R205A 1	FPR2-R205A 2	FPR2-R205A 3
	4478	4576	4784		7971	8152	7765		5678	5386	4669		5803	3817	6784
	FPR2-F257A 1	FPR2-F257A 2	FPR2-F257A 3		FPR2-D281A 1	FPR2-D281A 2	FPR2-D281A 3		FPR2-F292A 1	FPR2-F292A 2	FPR2-F292A 3
	4172	4207	4365		4493	4531	4626		4824	6750	6071
